# Supplementary material for: Macroporous Epoxy-Based Monoliths Functionalized with Anti-CD63 Nanobodies for Effective Isolation of Extracellular Vesicles in Urine
Source: Int J Mol Sci. 2023 Mar 24;24(7):6131. doi: 10.3390/ijms24076131 (PMC10094263; doi:10.3390/ijms24076131)
Supplement: Supplementary file 1 [file ijms-24-06131-s001.zip]

Archive with 1 entries (1 files):
- ijms-2266414-SI.pdf
